# Supplementary material for: Analytical Determination of Serotonin Exocytosis in Human Platelets with BDD-on-Quartz MEA Devices
Source: Biosensors (Basel). 2024 Jan 31;14(2):75. doi: 10.3390/bios14020075 (PMC10886747; doi:10.3390/bios14020075)
Supplement: Supplementary file 1 [file biosensors-14-00075-s001.zip]

Archive with 1 entries (1 files):
- biosensors-2775209-supplementary.pdf
